# Supplementary material for: Isolation and Genetic Characterization of Genotype VII Velogenic Pathotype Newcastle Disease Virus from Commercial Chicken Farms in Central Ethiopia, Distinct from the Local Vaccine Strains
Source: Viruses. 2024 Aug 3;16(8):1249. doi: 10.3390/v16081249 (PMC11360104; doi:10.3390/v16081249)
Supplement: Supplementary file 1 [file viruses-16-01249-s001.zip]

Archive with 1 entries (1 files):
- viruses-3102406-supplementary.xls
