# Supplementary material for: Isolation and Genetic Characterization of Genotype VII Velogenic Pathotype Newcastle Disease Virus from Commercial Chicken Farms in Central Ethiopia, Distinct from the Local Vaccine Strains
Source: Viruses. 2024 Aug 3;16(8):1249. doi: 10.3390/v16081249 (PMC11360104; doi:10.3390/v16081249)
Supplement: Supplementary file 1 [file viruses-16-01249-s001.zip › viruses-3102406-supplementary.xls]

## Sheet: Sheet2
	Format used to record the outbreak investigation and laboratory analysis findings
#	Date	Farm name	Production type	Age	Breed	Type	Flock size	Origin	Sex	Location	Morbidity #	Mortality #	Farm management	Vaccine used	Clinical signs	Post mortem findings	Sample collected	Virus isolation result	HA result	HI result	PCR Result	Pathogenicity result	Genotype
